# Supplementary material for: Scoping Review on Platelets and Tumor Angiogenesis: Do We Need More Evidence or Better Analysis?
Source: Int J Mol Sci. 2022 Nov 2;23(21):13401. doi: 10.3390/ijms232113401 (PMC9656254; doi:10.3390/ijms232113401)
Supplement: Supplementary file 1 [file ijms-23-13401-s001.zip]

Archive with 1 entries (1 files):
- ijms-1953395-supplementary.pdf
